# Supplementary material for: Transcriptome analysis reveals core lncRNA-mRNA networks regulating melanization and biomineralization in Patinopecten yessoensis shell-infested by Polydora
Source: BMC Genomics. 2023 Nov 29;24:723. doi: 10.1186/s12864-023-09837-w (PMC10687851; doi:10.1186/s12864-023-09837-w)
Supplement: Supplementary file 2 — Supplementary Material 2: Supplementary Tables S3-S4 [file 12864_2023_9837_MOESM2_ESM.xlsx]

## Sheet: Table S3
Supplementary Table S3.GO enrichment analysis separately for up and downregulated DEGs.
GO_ID	Description	Category	Count	pvalue	padj	Gene_ID
Upregulated
GO:0007186	G-protein-coupled receptor signaling pathway	biological_process	45	3.22684e-07	9.22875e-05	110460769/110466221/110445425/110445721/110445659/110447745/110448652/110450382/110451394/110451650/110451741/110451815/110452275/110452574/110452930/110453278/110453622/110454625/110454797/110454928/110456067/110456196/110457036/110457458/110458928/110459398/110459794/110460185/110460662/110460697/110463109/110463153/110463495/110464201/110464243/110466468/110466788/110467108/110467240/110442604…
GO:0016055	Wnt signaling pathway	biological_process	7	1.39063e-06	9.94298e-05	110456287/110462024/110462039/110441939/110441941/110442897/110443365
GO:0198738	cell-cell signaling by wnt	biological_process	7	1.39063e-06	9.94298e-05	110456287/110462024/110462039/110441939/110441941/110442897/110443365
GO:1905114	cell surface receptor signaling pathway involved in cell-cell signaling	biological_process	7	1.39063e-06	9.94298e-05	110456287/110462024/110462039/110441939/110441941/110442897/110443365
GO:0007267	cell-cell signaling	biological_process	8	7.05896e-06	0.000403772	110456287/110462024/110462039/110447656/110441939/110441941/110442897/110443365
GO:0007275	multicellular organism development	biological_process	8	4.08776e-05	0.0019485	110456287/110462024/110462039/110464949/110441939/110441941/110442897/110443365
GO:0032501	multicellular organismal process	biological_process	9	0.000117558	0.00446827	110456287/110462024/110462039/110454928/110464949/110441939/110441941/110442897/110443365
GO:0048856	anatomical structure development	biological_process	8	0.000129436	0.00446827	110456287/110462024/110462039/110464949/110441939/110441941/110442897/110443365
GO:0007166	cell surface receptor signaling pathway	biological_process	9	0.00014061	0.00446827	110456287/110462024/110462039/110449342/110464949/110441939/110441941/110442897/110443365
GO:0032502	developmental process	biological_process	8	0.000234608	0.00670979	110456287/110462024/110462039/110464949/110441939/110441941/110442897/110443365
GO:0006979	response to oxidative stress	biological_process	7	0.000966834	0.0251377	110466141/110453503/110445731/110449805/110453862/110454349/110456222
GO:0006820	anion transport	biological_process	10	0.00150099	0.0357735	110453409/110453476/110454704/110457879/110461488/110461449/110463273/110464890/110466751/110441781
GO:0006030	chitin metabolic process	biological_process	10	0.00245765	0.0502063	110455559/110448080/110453492/110453928/110456139/110457124/110457103/110457672/110440284/110441884
GO:1901071	glucosamine-containing compound metabolic process	biological_process	10	0.00245765	0.0502063	110455559/110448080/110453492/110453928/110456139/110457124/110457103/110457672/110440284/110441884
GO:0006040	amino sugar metabolic process	biological_process	10	0.00269766	0.0514354	110455559/110448080/110453492/110453928/110456139/110457124/110457103/110457672/110440284/110441884
GO:0017144	drug metabolic process	biological_process	13	0.00340219	0.0608141	110455559/110445226/110448080/110453492/110453928/110456139/110457124/110457103/110457672/110460719/110440284/110441274/110441884
GO:0009308	amine metabolic process	biological_process	4	0.00435367	0.0732441	110448235/110456366/110463954/110467306
GO:0072524	pyridine-containing compound metabolic process	biological_process	4	0.00835764	0.132794	110445226/110460402/110464549/110441274
GO:0006022	aminoglycan metabolic process	biological_process	10	0.00909828	0.136953	110455559/110448080/110453492/110453928/110456139/110457124/110457103/110457672/110440284/110441884
GO:0006732	coenzyme metabolic process	biological_process	5	0.0216892	0.310156	110445226/110454220/110460402/110464549/110441274
GO:0040007	growth	biological_process	3	0.0257254	0.350356	110449590/110456164/110460975
GO:0019362	pyridine nucleotide metabolic process	biological_process	3	0.0306574	0.381218	110445226/110460402/110464549
GO:0046496	nicotinamide nucleotide metabolic process	biological_process	3	0.0306574	0.381218	110445226/110460402/110464549
GO:0072525	pyridine-containing compound biosynthetic process	biological_process	3	0.0360484	0.429576	110445226/110464549/110441274
GO:0006811	ion transport	biological_process	30	0.0391829	0.448252	110462570/110464475/110446928/110447473/110447867/110449265/110449618/110450654/110452399/110453409/110453393/110453448/110453442/110453476/110454704/110457879/110458788/110461488/110461449/110463138/110463273/110463828/110464473/110464789/110464890/110466751/110467358/110441781/110442472/110443677
GO:0006733	oxidoreduction coenzyme metabolic process	biological_process	3	0.041892	0.4524	110445226/110460402/110464549
GO:0015711	organic anion transport	biological_process	5	0.0458727	0.4524	110453409/110454704/110457879/110464890/110441781
GO:0015849	organic acid transport	biological_process	5	0.0458727	0.4524	110453409/110454704/110457879/110464890/110441781
GO:0046942	carboxylic acid transport	biological_process	5	0.0458727	0.4524	110453409/110454704/110457879/110464890/110441781
GO:0006836	neurotransmitter transport	biological_process	8	0.0481973	0.459481	110464344/110446973/110449896/110452591/110457170/110458922/110460575/110440421
GO:0005576	extracellular region	cellular_component	29	3.56804e-08	1.39154e-06	110455559/110456287/110457737/110458258/110462024/110462039/110448080/110449782/110451610/110452647/110453492/110453928/110455596/110455998/110456139/110456164/110457124/110457103/110457672/110458588/110459519/110460975/110467112/110440284/110441884/110441939/110441941/110442897/110443365
GO:0044421	extracellular region part	cellular_component	6	0.00898679	0.175242	110458258/110449782/110452647/110455596/110459519/110467112
GO:0031012	extracellular matrix	cellular_component	4	0.0241914	0.232844	110449782/110452647/110455596/110459519
GO:0019028	viral capsid	cellular_component	4	0.0277682	0.232844	110445403/110445604/110456506/110466546
GO:0019012	virion	cellular_component	4	0.0358221	0.232844	110445403/110445604/110456506/110466546
GO:0044423	virion part	cellular_component	4	0.0358221	0.232844	110445403/110445604/110456506/110466546
GO:0004930	G-protein-coupled receptor activity	molecular_function	42	4.69614e-08	9.06356e-06	110460769/110466221/110445425/110445721/110445659/110447745/110448652/110450382/110451394/110451650/110451741/110451815/110452275/110452574/110452930/110453278/110453622/110454625/110454797/110456067/110456196/110457036/110457458/110458928/110459398/110459794/110460185/110460662/110460697/110463109/110463153/110463495/110464201/110464243/110466468/110466788/110467108/110442604/110443393/110443453…
GO:0005102	signaling receptor binding	molecular_function	15	4.04062e-07	3.8992e-05	110456287/110462024/110462039/110441279/110449590/110450386/110451610/110454928/110457996/110464153/110441554/110441939/110441941/110442897/110443365
GO:0008061	chitin binding	molecular_function	10	0.000993641	0.0505818	110455559/110448080/110453492/110453928/110456139/110457124/110457103/110457672/110440284/110441884
GO:0008509	anion transmembrane transporter activity	molecular_function	9	0.00104833	0.0505818	110453409/110453476/110454704/110457879/110461488/110461449/110464890/110466751/110441781
GO:0008237	metallopeptidase activity	molecular_function	14	0.0024428	0.0865723	110462445/110447440/110448542/110448708/110449782/110452647/110452867/110455319/110455596/110457325/110457566/110459519/110465837/110442422
GO:0030246	carbohydrate binding	molecular_function	8	0.00283326	0.0865723	110450447/110455225/110457124/110457103/110460862/110461956/110463135/110463418
GO:0004175	endopeptidase activity	molecular_function	18	0.00330235	0.0865723	110466152/110445171/110445892/110447440/110449410/110449782/110452647/110452867/110455319/110455596/110457325/110457566/110458093/110459519/110462057/110465837/110467344/110442422
GO:0004601	peroxidase activity	molecular_function	6	0.00358849	0.0865723	110466141/110453503/110445731/110453862/110454349/110456222
GO:0004222	metalloendopeptidase activity	molecular_function	11	0.005263	0.112862	110447440/110449782/110452647/110452867/110455319/110455596/110457325/110457566/110459519/110465837/110442422
GO:0005507	copper ion binding	molecular_function	8	0.00647813	0.115821	110452901/110453224/110456366/110462317/110462665/110463954/110467306/110442859
GO:0016684	oxidoreductase activity, acting on peroxide as acellular_componenteptor	molecular_function	6	0.00660117	0.115821	110466141/110453503/110445731/110453862/110454349/110456222
GO:0016641	oxidoreductase activity, acting on the CH-NH2 group of donors, oxygen as acellular_componenteptor	molecular_function	3	0.00754198	0.1213	110456366/110463954/110467306
GO:0016209	antioxidant activity	molecular_function	6	0.00821037	0.121892	110466141/110453503/110445731/110453862/110454349/110456222
GO:0016638	oxidoreductase activity, acting on the CH-NH2 group of donors	molecular_function	3	0.0185407	0.196461	110456366/110463954/110467306
GO:0048038	quinone binding	molecular_function	3	0.0185407	0.196461	110456366/110463954/110467306
GO:0048018	receptor ligand activity	molecular_function	5	0.0202457	0.196461	110441279/110449590/110450386/110451610/110454928
GO:0005216	ion channel activity	molecular_function	21	0.0216918	0.196461	110462570/110446928/110447867/110449265/110449618/110452399/110453393/110453448/110453442/110458397/110458788/110458950/110463138/110464473/110464789/110465318/110466740/110466729/110467358/110442472/110443677
GO:0022838	substrate-specific channel activity	molecular_function	21	0.0216918	0.196461	110462570/110446928/110447867/110449265/110449618/110452399/110453393/110453448/110453442/110458397/110458788/110458950/110463138/110464473/110464789/110465318/110466740/110466729/110467358/110442472/110443677
GO:0005342	organic acid transmembrane transporter activity	molecular_function	5	0.0222743	0.196461	110453409/110454704/110457879/110464890/110441781
GO:0030545	receptor regulator activity	molecular_function	5	0.0222743	0.196461	110441279/110449590/110450386/110451610/110454928
GO:0046943	carboxylic acid transmembrane transporter activity	molecular_function	5	0.0222743	0.196461	110453409/110454704/110457879/110464890/110441781
GO:0015267	channel activity	molecular_function	21	0.0236447	0.196461	110462570/110446928/110447867/110449265/110449618/110452399/110453393/110453448/110453442/110458397/110458788/110458950/110463138/110464473/110464789/110465318/110466740/110466729/110467358/110442472/110443677
GO:0022803	passive transmembrane transporter activity	molecular_function	21	0.0236447	0.196461	110462570/110446928/110447867/110449265/110449618/110452399/110453393/110453448/110453442/110458397/110458788/110458950/110463138/110464473/110464789/110465318/110466740/110466729/110467358/110442472/110443677
GO:0008514	organic anion transmembrane transporter activity	molecular_function	5	0.0244303	0.196461	110453409/110454704/110457879/110464890/110441781
GO:0005234	extracellularly glutamate-gated ion channel activity	molecular_function	4	0.0273961	0.203364	110458397/110465318/110466740/110466729
GO:0016830	carbon-carbon lyase activity	molecular_function	4	0.0273961	0.203364	110448199/110450166/110445226/110440237
GO:0005231	excitatory extracellular ligand-gated ion channel activity	molecular_function	4	0.0305234	0.207001	110458397/110465318/110466740/110466729
GO:0015370	solute:sodium symporter activity	molecular_function	9	0.0310826	0.207001	110464344/110446973/110449896/110452591/110454704/110457879/110458922/110460575/110440421
GO:0008233	peptidase activity	molecular_function	23	0.0311038	0.207001	110462445/110466152/110445171/110445892/110447440/110448542/110448708/110449410/110449782/110450417/110451738/110452647/110452867/110455319/110455596/110457325/110457566/110458093/110459519/110462057/110465837/110467344/110442422
GO:0015291	secondary active transmembrane transporter activity	molecular_function	10	0.0336579	0.21019	110464344/110446973/110447473/110449896/110452591/110454704/110457879/110458922/110460575/110440421
GO:0005230	extracellular ligand-gated ion channel activity	molecular_function	12	0.0351839	0.21019	110447867/110449265/110449618/110453448/110453442/110458397/110458950/110464473/110465318/110466740/110466729/110467358
GO:0015103	inorganic anion transmembrane transporter activity	molecular_function	3	0.035235	0.21019	110461488/110461449/110466751
GO:0015293	symporter activity	molecular_function	9	0.0376473	0.21019	110464344/110446973/110449896/110452591/110454704/110457879/110458922/110460575/110440421
GO:0015294	solute:cation symporter activity	molecular_function	9	0.0376473	0.21019	110464344/110446973/110449896/110452591/110454704/110457879/110458922/110460575/110440421
GO:0070011	peptidase activity, acting on L-amino acid peptides	molecular_function	22	0.0390764	0.21019	110462445/110466152/110445171/110445892/110447440/110448542/110448708/110449410/110449782/110451738/110452647/110452867/110455319/110455596/110457325/110457566/110458093/110459519/110462057/110465837/110467344/110442422
GO:0008083	growth factor activity	molecular_function	3	0.0402955	0.21019	110441279/110449590/110450386
GO:0015171	amino acid transmembrane transporter activity	molecular_function	3	0.0402955	0.21019	110453409/110464890/110441781
GO:0015276	ligand-gated ion channel activity	molecular_function	12	0.0471072	0.224674	110447867/110449265/110449618/110453448/110453442/110458397/110458950/110464473/110465318/110466740/110466729/110467358
GO:0022834	ligand-gated channel activity	molecular_function	12	0.0471072	0.224674	110447867/110449265/110449618/110453448/110453442/110458397/110458950/110464473/110465318/110466740/110466729/110467358
GO:0005509	calcium ion binding	molecular_function	20	0.048223	0.224674	110447918/110452953/110454380/110442608/110445731/110447526/110448859/110452867/110453211/110454095/110455998/110456222/110462664/110440286/110440342/110440620/110441712/110442224/110442604/110443533
Downregulated
GO:0006470	protein dephosphorylation	biological_process	17	2.22611e-05	0.00300952	110451181/110458321/110442885/110448272/110448268/110448271/110448699/110452547/110454158/110455878/110455877/110456813/110457562/110460416/110460865/110461545/110461952	LOC110451181/LOC110458321/LOC110442885/LOC110448272/LOC110448268/LOC110448271/LOC110448699/LOC110452547/LOC110454158/LOC110455878/LOC110455877/LOC110456813/LOC110457562/LOC110460416/LOC110460865/LOC110461545/LOC110461952
GO:0016311	dephosphorylation	biological_process	17	2.83917e-05	0.00300952	110451181/110458321/110442885/110448272/110448268/110448271/110448699/110452547/110454158/110455878/110455877/110456813/110457562/110460416/110460865/110461545/110461952	LOC110451181/LOC110458321/LOC110442885/LOC110448272/LOC110448268/LOC110448271/LOC110448699/LOC110452547/LOC110454158/LOC110455878/LOC110455877/LOC110456813/LOC110457562/LOC110460416/LOC110460865/LOC110461545/LOC110461952
GO:0006836	neurotransmitter transport	biological_process	12	0.00183677	0.129798	110446594/110458248/110449933/110449938/110451906/110451917/110457393/110457499/110458817/110458874/110461781/110442485	LOC110446594/LOC110458248/LOC110449933/LOC110449938/LOC110451906/LOC110451917/LOC110457393/LOC110457499/LOC110458817/LOC110458874/LOC110461781/LOC110442485
GO:0006334	nucleosome assembly	biological_process	5	0.00680911	0.240589	110445679/110451790/110467035/110443363/110443634	LOC110445679/LOC110451790/LOC110467035/LOC110443363/LOC110443634
GO:0031497	chromatin assembly	biological_process	5	0.00680911	0.240589	110445679/110451790/110467035/110443363/110443634	LOC110445679/LOC110451790/LOC110467035/LOC110443363/LOC110443634
GO:0034728	nucleosome organization	biological_process	5	0.00680911	0.240589	110445679/110451790/110467035/110443363/110443634	LOC110445679/LOC110451790/LOC110467035/LOC110443363/LOC110443634
GO:0006333	chromatin assembly or disassembly	biological_process	5	0.00809501	0.245163	110445679/110451790/110467035/110443363/110443634	LOC110445679/LOC110451790/LOC110467035/LOC110443363/LOC110443634
GO:0006323	DNA packaging	biological_process	5	0.00954017	0.252814	110445679/110451790/110467035/110443363/110443634	LOC110445679/LOC110451790/LOC110467035/LOC110443363/LOC110443634
GO:0065004	protein-DNA complex assembly	biological_process	5	0.0129432	0.274396	110445679/110451790/110467035/110443363/110443634	LOC110445679/LOC110451790/LOC110467035/LOC110443363/LOC110443634
GO:0071824	protein-DNA complex subunit organization	biological_process	5	0.0129432	0.274396	110445679/110451790/110467035/110443363/110443634	LOC110445679/LOC110451790/LOC110467035/LOC110443363/LOC110443634
GO:0071103	DNA conformation change	biological_process	5	0.0170837	0.329249	110445679/110451790/110467035/110443363/110443634	LOC110445679/LOC110451790/LOC110467035/LOC110443363/LOC110443634
GO:0007155	cell adhesion	biological_process	10	0.0368013	0.588857	110446986/110448378/110458891/110460236/110461106/110462255/110463298/110464254/110440341/110440345	LOC110446986/LOC110448378/LOC110458891/LOC110460236/LOC110461106/LOC110462255/LOC110463298/LOC110464254/LOC110440341/LOC110440345
GO:0006325	chromatin organization	biological_process	5	0.0381262	0.588857	110445679/110451790/110467035/110443363/110443634	LOC110445679/LOC110451790/LOC110467035/LOC110443363/LOC110443634
GO:0022610	biological adhesion	biological_process	10	0.0388868	0.588857	110446986/110448378/110458891/110460236/110461106/110462255/110463298/110464254/110440341/110440345	LOC110446986/LOC110448378/LOC110458891/LOC110460236/LOC110461106/LOC110462255/LOC110463298/LOC110464254/LOC110440341/LOC110440345
GO:0000785	chromatin	cellular_component	5	0.00447492	0.0581681	110445679/110451790/110467035/110443363/110443634	LOC110445679/LOC110451790/LOC110467035/LOC110443363/LOC110443634
GO:0000786	nucleosome	cellular_component	5	0.00447492	0.0581681	110445679/110451790/110467035/110443363/110443634	LOC110445679/LOC110451790/LOC110467035/LOC110443363/LOC110443634
GO:0032993	protein-DNA complex	cellular_component	5	0.00553982	0.0581681	110445679/110451790/110467035/110443363/110443634	LOC110445679/LOC110451790/LOC110467035/LOC110443363/LOC110443634
GO:0044815	DNA packaging complex	cellular_component	5	0.00553982	0.0581681	110445679/110451790/110467035/110443363/110443634	LOC110445679/LOC110451790/LOC110467035/LOC110443363/LOC110443634
GO:0004725	protein tyrosine phosphatase activity	molecular_function	16	1.43498e-06	0.000279821	110451181/110458321/110442885/110448272/110448268/110448271/110448699/110452547/110454158/110455878/110455877/110456813/110457562/110460416/110460865/110461545	LOC110451181/LOC110458321/LOC110442885/LOC110448272/LOC110448268/LOC110448271/LOC110448699/LOC110452547/LOC110454158/LOC110455878/LOC110455877/LOC110456813/LOC110457562/LOC110460416/LOC110460865/LOC110461545
GO:0016791	phosphatase activity	molecular_function	21	4.93463e-06	0.000481126	110451181/110458321/110442885/110445658/110448272/110448268/110448271/110448699/110452547/110454158/110455878/110455877/110456813/110457562/110460394/110460416/110460865/110461545/110461952/110441363/110443244	LOC110451181/LOC110458321/LOC110442885/LOC110445658/LOC110448272/LOC110448268/LOC110448271/LOC110448699/LOC110452547/LOC110454158/LOC110455878/LOC110455877/LOC110456813/LOC110457562/LOC110460394/LOC110460416/LOC110460865/LOC110461545/LOC110461952/LOC110441363/LOC110443244
GO:0022804	active transmembrane transporter activity	molecular_function	24	1.18626e-05	0.000771068	110446594/110458248/110458948/110446259/110446363/110446364/110446598/110449933/110449938/110451906/110451917/110452125/110452134/110457393/110457499/110458817/110458874/110461776/110461775/110461781/110464705/110464809/110442485/110444485	LOC110446594/LOC110458248/LOC110458948/LOC110446259/LOC110446363/LOC110446364/LOC110446598/LOC110449933/LOC110449938/LOC110451906/LOC110451917/LOC110452125/LOC110452134/LOC110457393/LOC110457499/LOC110458817/LOC110458874/LOC110461776/LOC110461775/LOC110461781/LOC110464705/LOC110464809/LOC110442485/LOC110444485
GO:0004721	phosphoprotein phosphatase activity	molecular_function	17	1.70204e-05	0.000829742	110451181/110458321/110442885/110448272/110448268/110448271/110448699/110452547/110454158/110455878/110455877/110456813/110457562/110460416/110460865/110461545/110461952	LOC110451181/LOC110458321/LOC110442885/LOC110448272/LOC110448268/LOC110448271/LOC110448699/LOC110452547/LOC110454158/LOC110455878/LOC110455877/LOC110456813/LOC110457562/LOC110460416/LOC110460865/LOC110461545/LOC110461952
GO:0042578	phosphoric ester hydrolase activity	molecular_function	22	4.46922e-05	0.00174299	110451181/110458321/110442885/110445658/110448272/110448268/110448271/110448699/110452547/110454158/110455878/110455877/110456813/110457562/110460394/110460416/110460865/110461545/110461952/110441363/110441989/110443244	LOC110451181/LOC110458321/LOC110442885/LOC110445658/LOC110448272/LOC110448268/LOC110448271/LOC110448699/LOC110452547/LOC110454158/LOC110455878/LOC110455877/LOC110456813/LOC110457562/LOC110460394/LOC110460416/LOC110460865/LOC110461545/LOC110461952/LOC110441363/LOC110441989/LOC110443244
GO:0015399	primary active transmembrane transporter activity	molecular_function	10	0.000203813	0.00441596	110458948/110446259/110446363/110446364/110446598/110461776/110461775/110464705/110464809/110444485	LOC110458948/LOC110446259/LOC110446363/LOC110446364/LOC110446598/LOC110461776/LOC110461775/LOC110464705/LOC110464809/LOC110444485
GO:0015405	P-P-bond-hydrolysis-driven transmembrane transporter activity	molecular_function	10	0.000203813	0.00441596	110458948/110446259/110446363/110446364/110446598/110461776/110461775/110464705/110464809/110444485	LOC110458948/LOC110446259/LOC110446363/LOC110446364/LOC110446598/LOC110461776/LOC110461775/LOC110464705/LOC110464809/LOC110444485
GO:0042626	ATPase activity, coupled to transmembrane movement of substances	molecular_function	10	0.000203813	0.00441596	110458948/110446259/110446363/110446364/110446598/110461776/110461775/110464705/110464809/110444485	LOC110458948/LOC110446259/LOC110446363/LOC110446364/LOC110446598/LOC110461776/LOC110461775/LOC110464705/LOC110464809/LOC110444485
GO:0043492	ATPase activity, coupled to movement of substances	molecular_function	10	0.000203813	0.00441596	110458948/110446259/110446363/110446364/110446598/110461776/110461775/110464705/110464809/110444485	LOC110458948/LOC110446259/LOC110446363/LOC110446364/LOC110446598/LOC110461776/LOC110461775/LOC110464705/LOC110464809/LOC110444485
GO:0005326	neurotransmitter transporter activity	molecular_function	12	0.00148749	0.0263692	110446594/110458248/110449933/110449938/110451906/110451917/110457393/110457499/110458817/110458874/110461781/110442485	LOC110446594/LOC110458248/LOC110449933/LOC110449938/LOC110451906/LOC110451917/LOC110457393/LOC110457499/LOC110458817/LOC110458874/LOC110461781/LOC110442485
GO:0005328	neurotransmitter:sodium symporter activity	molecular_function	12	0.00148749	0.0263692	110446594/110458248/110449933/110449938/110451906/110451917/110457393/110457499/110458817/110458874/110461781/110442485	LOC110446594/LOC110458248/LOC110449933/LOC110449938/LOC110451906/LOC110451917/LOC110457393/LOC110457499/LOC110458817/LOC110458874/LOC110461781/LOC110442485
GO:0042623	ATPase activity, coupled	molecular_function	10	0.00197433	0.0320829	110458948/110446259/110446363/110446364/110446598/110461776/110461775/110464705/110464809/110444485	LOC110458948/LOC110446259/LOC110446363/LOC110446364/LOC110446598/LOC110461776/LOC110461775/LOC110464705/LOC110464809/LOC110444485
GO:0016887	ATPase activity	molecular_function	14	0.00377126	0.056569	110458948/110446259/110446363/110446364/110446598/110448003/110456817/110461776/110461775/110464705/110464809/110441501/110442739/110444485	LOC110458948/LOC110446259/LOC110446363/LOC110446364/LOC110446598/LOC110448003/LOC110456817/LOC110461776/LOC110461775/LOC110464705/LOC110464809/LOC110441501/LOC110442739/LOC110444485
GO:0016788	hydrolase activity, acting on ester bonds	molecular_function	29	0.00519932	0.069148	110451181/110458321/110442885/110445658/110448272/110448268/110448271/110448699/110450534/110452547/110453408/110454158/110455878/110455877/110456813/110457562/110459549/110460394/110460416/110460865/110461467/110461545/110461818/110461952/110467493/110441363/110441989/110443244/110444193	LOC110451181/LOC110458321/LOC110442885/LOC110445658/LOC110448272/LOC110448268/LOC110448271/LOC110448699/LOC110450534/LOC110452547/LOC110453408/LOC110454158/LOC110455878/LOC110455877/LOC110456813/LOC110457562/LOC110459549/LOC110460394/LOC110460416/LOC110460865/LOC110461467/LOC110461545/LOC110461818/LOC110461952/LOC110467493/LOC110441363/LOC110441989/LOC110443244/LOC110444193
GO:0015291	secondary active transmembrane transporter activity	molecular_function	14	0.00531908	0.069148	110446594/110458248/110449933/110449938/110451906/110451917/110452125/110452134/110457393/110457499/110458817/110458874/110461781/110442485	LOC110446594/LOC110458248/LOC110449933/LOC110449938/LOC110451906/LOC110451917/LOC110452125/LOC110452134/LOC110457393/LOC110457499/LOC110458817/LOC110458874/LOC110461781/LOC110442485
GO:0015081	sodium ion transmembrane transporter activity	molecular_function	15	0.00642206	0.0782689	110446594/110458248/110446893/110449933/110449938/110451906/110451917/110453649/110453585/110457393/110457499/110458817/110458874/110461781/110442485	LOC110446594/LOC110458248/LOC110446893/LOC110449933/LOC110449938/LOC110451906/LOC110451917/LOC110453649/LOC110453585/LOC110457393/LOC110457499/LOC110458817/LOC110458874/LOC110461781/LOC110442485
GO:0005044	scavenger receptor activity	molecular_function	10	0.00749374	0.0811822	110451333/110457381/110441871/110445414/110453341/110456847/110456870/110460406/110462660/110467429	LOC110451333/LOC110457381/LOC110441871/LOC110445414/LOC110453341/LOC110456847/LOC110456870/LOC110460406/LOC110462660/LOC110467429
GO:0038024	cargo receptor activity	molecular_function	10	0.00749374	0.0811822	110451333/110457381/110441871/110445414/110453341/110456847/110456870/110460406/110462660/110467429	LOC110451333/LOC110457381/LOC110441871/LOC110445414/LOC110453341/LOC110456847/LOC110456870/LOC110460406/LOC110462660/LOC110467429
GO:0015370	solute:sodium symporter activity	molecular_function	12	0.00887396	0.0910749	110446594/110458248/110449933/110449938/110451906/110451917/110457393/110457499/110458817/110458874/110461781/110442485	LOC110446594/LOC110458248/LOC110449933/LOC110449938/LOC110451906/LOC110451917/LOC110457393/LOC110457499/LOC110458817/LOC110458874/LOC110461781/LOC110442485
GO:0016705	oxidoreductase activity, acting on paired donors, with incorporation or reduction of molecular oxygen	molecular_function	18	0.0113249	0.102453	110445346/110455480/110456763/110449171/110449191/110450517/110454856/110455330/110455507/110458778/110459863/110459864/110460873/110462790/110464158/110441181/110442018/110442185	LOC110445346/LOC110455480/LOC110456763/LOC110449171/LOC110449191/LOC110450517/LOC110454856/LOC110455330/LOC110455507/LOC110458778/LOC110459863/LOC110459864/LOC110460873/LOC110462790/LOC110464158/LOC110441181/LOC110442018/LOC110442185
GO:0015293	symporter activity	molecular_function	12	0.0115589	0.102453	110446594/110458248/110449933/110449938/110451906/110451917/110457393/110457499/110458817/110458874/110461781/110442485	LOC110446594/LOC110458248/LOC110449933/LOC110449938/LOC110451906/LOC110451917/LOC110457393/LOC110457499/LOC110458817/LOC110458874/LOC110461781/LOC110442485
GO:0015294	solute:cation symporter activity	molecular_function	12	0.0115589	0.102453	110446594/110458248/110449933/110449938/110451906/110451917/110457393/110457499/110458817/110458874/110461781/110442485	LOC110446594/LOC110458248/LOC110449933/LOC110449938/LOC110451906/LOC110451917/LOC110457393/LOC110457499/LOC110458817/LOC110458874/LOC110461781/LOC110442485
GO:0005506	iron ion binding	molecular_function	15	0.0140482	0.119104	110445346/110455480/110456763/110449171/110449191/110450517/110455330/110455507/110456269/110458778/110459863/110459864/110460873/110462790/110442018	LOC110445346/LOC110455480/LOC110456763/LOC110449171/LOC110449191/LOC110450517/LOC110455330/LOC110455507/LOC110456269/LOC110458778/LOC110459863/LOC110459864/LOC110460873/LOC110462790/LOC110442018
GO:0016818	hydrolase activity, acting on acid anhydrides, in phosphorus-containing anhydrides	molecular_function	24	0.0157235	0.127754	110458948/110446259/110446363/110446364/110446598/110448003/110452113/110452601/110455229/110455295/110456817/110458088/110458364/110461310/110461776/110461775/110462465/110462459/110462458/110464705/110464809/110441501/110442739/110444485	LOC110458948/LOC110446259/LOC110446363/LOC110446364/LOC110446598/LOC110448003/LOC110452113/LOC110452601/LOC110455229/LOC110455295/LOC110456817/LOC110458088/LOC110458364/LOC110461310/LOC110461776/LOC110461775/LOC110462465/LOC110462459/LOC110462458/LOC110464705/LOC110464809/LOC110441501/LOC110442739/LOC110444485
GO:0016817	hydrolase activity, acting on acid anhydrides	molecular_function	24	0.020087	0.156679	110458948/110446259/110446363/110446364/110446598/110448003/110452113/110452601/110455229/110455295/110456817/110458088/110458364/110461310/110461776/110461775/110462465/110462459/110462458/110464705/110464809/110441501/110442739/110444485	LOC110458948/LOC110446259/LOC110446363/LOC110446364/LOC110446598/LOC110448003/LOC110452113/LOC110452601/LOC110455229/LOC110455295/LOC110456817/LOC110458088/LOC110458364/LOC110461310/LOC110461776/LOC110461775/LOC110462465/LOC110462459/LOC110462458/LOC110464705/LOC110464809/LOC110441501/LOC110442739/LOC110444485
GO:0017111	nucleoside-triphosphatase activity	molecular_function	23	0.0218696	0.164022	110458948/110446259/110446363/110446364/110446598/110448003/110452113/110452601/110455229/110455295/110456817/110458088/110461310/110461776/110461775/110462465/110462459/110462458/110464705/110464809/110441501/110442739/110444485	LOC110458948/LOC110446259/LOC110446363/LOC110446364/LOC110446598/LOC110448003/LOC110452113/LOC110452601/LOC110455229/LOC110455295/LOC110456817/LOC110458088/LOC110461310/LOC110461776/LOC110461775/LOC110462465/LOC110462459/LOC110462458/LOC110464705/LOC110464809/LOC110441501/LOC110442739/LOC110444485
GO:0016462	pyrophosphatase activity	molecular_function	23	0.02422	0.174923	110458948/110446259/110446363/110446364/110446598/110448003/110452113/110452601/110455229/110455295/110456817/110458088/110461310/110461776/110461775/110462465/110462459/110462458/110464705/110464809/110441501/110442739/110444485	LOC110458948/LOC110446259/LOC110446363/LOC110446364/LOC110446598/LOC110448003/LOC110452113/LOC110452601/LOC110455229/LOC110455295/LOC110456817/LOC110458088/LOC110461310/LOC110461776/LOC110461775/LOC110462465/LOC110462459/LOC110462458/LOC110464705/LOC110464809/LOC110441501/LOC110442739/LOC110444485
GO:0046873	metal ion transmembrane transporter activity	molecular_function	17	0.0266631	0.18569	110446594/110458248/110446893/110449933/110449938/110451906/110451917/110451920/110453649/110453585/110457393/110457499/110458817/110458874/110461781/110463753/110442485	LOC110446594/LOC110458248/LOC110446893/LOC110449933/LOC110449938/LOC110451906/LOC110451917/LOC110451920/LOC110453649/LOC110453585/LOC110457393/LOC110457499/LOC110458817/LOC110458874/LOC110461781/LOC110463753/LOC110442485
GO:0046906	tetrapyrrole binding	molecular_function	17	0.0312388	0.210054	110445346/110455480/110456763/110447405/110449171/110449191/110450517/110455330/110455507/110458778/110459863/110459864/110460873/110462790/110464309/110442018/110443569	LOC110445346/LOC110455480/LOC110456763/LOC110447405/LOC110449171/LOC110449191/LOC110450517/LOC110455330/LOC110455507/LOC110458778/LOC110459863/LOC110459864/LOC110460873/LOC110462790/LOC110464309/LOC110442018/LOC110443569

## Sheet: Table S4
Supplementary Table S4.KEGG enrichment analysis separately for up and downregulated DEGs.
KEGG_ID	Description	Count	pvalue	padj	Gene_ID
Upregulated
ko05217	Basal cell carcinoma	12	1.00142e-07	3.0443e-05	110441941/110452492/110462039/110441939/110464711/110456287/110462024/110444718/110452516/110442897/110443365/110452553
ko05225	Hepatocellular carcinoma	17	1.16834e-06	0.000177588	110452508/110441941/110452492/110462039/110441939/110459779/110464711/110443663/110458413/110449714/110456287/110462024/110444718/110452516/110442897/110443365/110452553
ko05226	Gastric cancer	13	2.39183e-05	0.00242372	110441941/110452492/110462039/110441939/110459779/110464711/110456287/110462024/110444718/110452516/110442897/110443365/110452553
ko05224	Breast cancer	15	5.34945e-05	0.00355223	110441146/110441941/110452492/110462039/110441939/110459779/110464711/110464949/110456287/110462024/110444718/110452516/110442897/110443365/110452553
ko04934	Cushing syndrome	13	5.84249e-05	0.00355223	110441941/110462039/110441939/110464711/110462024/110456287/110458788/110465124/110465611/110444718/110442897/110443365/110448350
ko04550	Signaling pathways regulating pluripotency of stem cells	11	0.000109232	0.00553441	110441941/110462039/110441939/110459779/110464711/110456287/110462024/110458043/110444718/110442897/110443365
ko04080	Neuroactive ligand-receptor interaction	17	0.000189041	0.00820979	110449410/110464243/110443393/110452930/110452275/110451815/110448652/110467108/110445659/110443654/110445721/110446628/110458928/110453278/110460662/110456196/110463495
ko05200	Pathways in cancer	31	0.000217583	0.00826815	110441941/110462024/110459779/110464711/110456287/110441146/110444718/110449975/110443654/110461481/110455157/110442897/110464949/110462039/110441939/110440288/110456920/110458413/110449714/110466000/110465124/110440620/110452492/110460217/110443663/110452553/110442608/110447918/110443533/110452516/110443365
ko04916	Melanogenesis	13	0.00026676	0.00901057	110441941/110462039/110463699/110441939/110464711/110440620/110462024/110456287/110443533/110447918/110465124/110442897/110443365
ko04390	Hippo signaling pathway	11	0.000717329	0.0218068	110441941/110462039/110441939/110464711/110444749/110452508/110456287/110462024/110444718/110442897/110443365
ko05205	Proteoglycans in cancer	15	0.000942032	0.024502	110441941/110452508/110462039/110446668/110459779/110462024/110464711/110444749/110449975/110443416/110451856/110456287/110441939/110442897/110443365
ko00520	Amino sugar and nucleotide sugar metabolism	10	0.000967182	0.024502	110453912/110445289/110450628/110441884/110451054/110453928/110445656/110444731/110460862/110463418
ko04918	Thyroid hormone synthesis	7	0.00192872	0.0451024	110447560/110447563/110442224/110441712/110454349/110465124/110465611
ko05165	Human papillomavirus infection	20	0.00211689	0.0451423	110441146/110441941/110462039/110441939/110455393/110460217/110464711/110443955/110449975/110443654/110457061/110456287/110462024/110455998/110459779/110444718/110455157/110442897/110443365/110464949
ko04310	Wnt signaling pathway	9	0.00227547	0.0451423	110441941/110462039/110441939/110464711/110456287/110462024/110444718/110442897/110443365
ko05216	Thyroid cancer	5	0.00237591	0.0451423	110452553/110466000/110452516/110452492/110442608
ko05220	Chronic myeloid leukemia	6	0.00445529	0.0796711	110452492/110459779/110449714/110452553/110461481/110452516
ko04926	Relaxin signaling pathway	8	0.00528576	0.0870295	110460217/110460719/110459779/110452930/110465124/110465611/110461481/110455157
ko05212	Pancreatic cancer	6	0.00543934	0.0870295	110452492/110459779/110449975/110449714/110452553/110452516
ko00480	Glutathione metabolism	8	0.00652314	0.0944302	110448708/110455047/110466268/110454349/110446730/110449183/XLOC_024895/110460402
ko04068	FoxO signaling pathway	8	0.00652314	0.0944302	110440237/110452492/110452516/110459779/110454546/110441554/110452553/110452686
ko04010	MAPK signaling pathway	12	0.00735522	0.100822	110442388/110451662/110452492/110452516/110451342/110449975/110451856/110452553/110450696/110458788/110465611/110461679
ko04150	mTOR signaling pathway	9	0.00762796	0.100822	110441941/110462039/110441939/110459779/110464711/110456287/110462024/110442897/110443365
ko04510	Focal adhesion	15	0.0110783	0.139104	110452508/110460217/110446668/110455393/110456920/110444749/110449975/110443416/110451856/110463777/110455998/110457061/110455157/110443955/110459779
ko05213	Endometrial cancer	5	0.0114395	0.139104	110459779/110444718/110452516/110452492/110452553
ko05223	Non-small cell lung cancer	5	0.0125764	0.144809	110452553/110459779/110452516/110440288/110452492
ko05218	Melanoma	4	0.0128614	0.144809	110459779/110452516/110452492/110452553
ko04931	Insulin resistance	6	0.0149175	0.161961	110449381/110440237/110459779/110444749/110461481/110452686
ko04725	Cholinergic synapse	6	0.016031	0.168049	110459779/110463777/110446985/110465124/110465611/110446997
ko04928	Parathyroid hormone synthesis, secretion and action	6	0.0184277	0.186448	110459519/110463495/110466751/110461488/110465124/110465611
ko00330	Arginine and proline metabolism	8	0.0190128	0.186448	110463954/110456366/110460719/110449515/110452665/110443379/110446990/110466456
ko02020	Two-component system	4	0.0200585	0.190556	110442452/110460073/110464576/110461399
ko04750	Inflammatory mediator regulation of TRP channels	9	0.021382	0.196974	110444749/110459779/110440620/110451342/110447918/110443654/110443533/110443518/110465124
ko04115	p53 signaling pathway	5	0.0227124	0.199771	110452553/110449714/110452516/110449805/110452492
ko04970	Salivary secretion	11	0.023	0.199771	110460160/110460719/110460917/110449574/110440620/110460408/110461590/110443533/110447918/110465124/110460407
ko05222	Small cell lung cancer	9	0.0254935	0.211134	110452492/110460217/110455157/110459779/110456920/110449714/110452553/110461481/110452516
ko04210	Apoptosis	11	0.0256972	0.211134	110452492/110459779/110441554/110456920/110452508/110466152/110449714/110452553/110465611/110461481/110452516
ko04151	PI3K-Akt signaling pathway	11	0.0266452	0.212017	110442388/110440237/110460217/110455393/110449714/110455998/110457061/110465611/110455157/110443955/110459779
ko05202	Transcriptional misregulation in cancer	7	0.0275042	0.212017	110442388/110452492/110450860/110449714/110452553/110452516/110443365
ko04614	Renin-angiotensin system	3	0.027897	0.212017	110448708/XLOC_024895/110446730
ko04520	Adherens junction	6	0.0287162	0.21292	110449381/110452508/110449975/110444255/110463777/110460641
ko04512	ECM-receptor interaction	7	0.0336289	0.243409	110460217/110455393/110457061/110455998/110453211/110455157/110443955
ko04211	Longevity regulating pathway	5	0.0347182	0.245449	110465124/110465611/110452686/110449805/110459779
ko05169	Epstein-Barr virus infection	9	0.0367292	0.250719	110451662/110452492/110461679/110459779/110445475/110452553/110461481/110452516/110442770
ko04722	Neurotrophin signaling pathway	9	0.0381573	0.250719	110442388/110459779/110440620/110449975/110447918/110443533/110465611/110461481/110461679
ko04975	Fat digestion and absorption	5	0.0394472	0.250719	110457519/110459111/110464226/110459458/110443665
ko05142	Chagas disease (American trypanosomiasis)	5	0.0394472	0.250719	110465124/110459779/110461481/110461679/110451662
ko00604	Glycosphingolipid biosynthesis - ganglio series	3	0.0395872	0.250719	110445289/110460862/110463418
ko05210	Colorectal cancer	5	0.0419515	0.258268	110459779/110444718/110452516/110452492/110452553
ko00590	Arachidonic acid metabolism	7	0.0424783	0.258268	110455047/110466268/110454349/110451342/110449544/110443518/110448514
ko04024	cAMP signaling pathway	12	0.0457754	0.272858	110452399/110464243/110462570/110459779/110448652/110440620/110444749/110445659/110443533/110447918/110465124/110461481
ko05235	PD-L1 expression and PD-1 checkpoint pathway in cancer	4	0.0472704	0.27635	110451662/110459779/110461481/110440288
ko03060	Protein export	3	0.0485479	0.278463	110447560/110447563/110447092
Downregulated
ko05222	Small cell lung cancer	16	0.000670781	0.175074	110465994/110451527/110465992/110465993/110442939/110447383/110444921/110442335/110447376/110466002/110465804/110455690/110465395/110457936/110463298/110466008
ko04668	TNF signaling pathway	13	0.00137546	0.179497	110465994/110452312/110452578/110457936/110465992/110465993/110465395/110467369/110444921/110442335/110466002/110462871/110466008
ko04977	Vitamin digestion and absorption	10	0.00298707	0.259875	110461409/110458948/110447405/110447482/110457823/110462440/110447487/110453868/110443569/110447476
ko04512	ECM-receptor interaction	11	0.00623797	0.342668	110454823/110459760/110442939/110456584/110449589/110464461/110456355/110451439/110463641/110455690/110463298
ko02010	ABC transporters	10	0.00656452	0.342668	110464809/110458948/110441501/110461776/110446363/110446259/110464705/110444485/110441160/110446598
ko04215	Apoptosis - multiple species	10	0.0119596	0.47649	110452312/110452578/110451527/110447376/110457936/110447383/110467369/110444921/110442335/110465395
ko00061	Fatty acid biosynthesis	4	0.0142279	0.47649	110449900/110460206/110448576/110453408
ko05167	Kaposi sarcoma-associated herpesvirus infection	13	0.018242	0.47649	110465994/110447948/110458968/110465992/110465993/110447956/110467369/110442555/110466002/110465804/110445354/110467113/110466008
ko04064	NF-kappa B signaling pathway	9	0.0197554	0.47649	110465994/110457936/110465992/110465993/110444921/110442335/110466002/110466008/110465395
ko04622	RIG-I-like receptor signaling pathway	6	0.0200378	0.47649	110465994/110465992/110465993/110467369/110466002/110466008
ko01523	Antifolate resistance	5	0.0235194	0.47649	110464809/110464705/110446363/110441501/110458948
ko04620	Toll-like receptor signaling pathway	7	0.0271727	0.47649	110465994/110465992/110465993/110467369/110466002/110451356/110466008
ko05200	Pathways in cancer	32	0.0279592	0.47649	110457936/110449828/110455004/110444921/110446412/110452312/110447948/110450599/110447376/110442939/110442335/110467369/110465804/110466008/110465395/110447383/110466002/110453625/110460129/110445354/110463298/110451527/110465994/110452578/110458968/110465992/110465993/110447956/110442555/110442331/110455690/110467113
ko00230	Purine metabolism	12	0.0295527	0.47649	110446085/110450249/110452800/110461878/110454415/110462787/110443014/110456297/110441989/110462942/110449778/110456274
ko00120	Primary bile acid biosynthesis	4	0.0296644	0.47649	110449191/110442018/110462790/110449171
ko05410	Hypertrophic cardiomyopathy (HCM)	9	0.032542	0.47649	110447293/110442903/110465544/110458977/110458975/110457194/110453202/110463298/110457181
ko04970	Salivary secretion	14	0.0329429	0.47649	110451333/110445414/110441871/110456870/110451407/110447956/110442555/110447948/110445354/110467113/110456847/110457381/110462660/110458968
ko05160	Hepatitis C	8	0.0346675	0.47649	110465994/110450599/110465992/110465993/110467369/110466002/110465804/110466008
ko00232	Caffeine metabolism	3	0.034687	0.47649	110450249/110456297/110461878
ko05204	Chemical carcinogenesis	7	0.0388529	0.50703	110466278/110466284/110456763/110450517/110458778/110453625/110460129
ko00983	Drug metabolism - other enzymes	8	0.0440934	0.516559	110458957/110453625/110450249/110451045/110461878/110454415/110456297/110460129
ko00480	Glutathione metabolism	8	0.046689	0.516559	110466278/110466284/110443198/110454415/110450105/110453625/110460129/110452741
ko05219	Bladder cancer	3	0.0472379	0.516559	110446412/110450599/110465804
ko05165	Human papillomavirus infection	21	0.0474997	0.516559	110465994/110459760/110450599/110465992/110465993/110453003/110456584/110449828/110449589/110457210/110442939/110467369/110451439/110466002/110442331/110463641/110455690/110464461/110463298/110456355/110466008
