# Supplementary material for: Transcriptome analysis reveals core lncRNA-mRNA networks regulating melanization and biomineralization in Patinopecten yessoensis shell-infested by Polydora
Source: BMC Genomics. 2023 Nov 29;24:723. doi: 10.1186/s12864-023-09837-w (PMC10687851; doi:10.1186/s12864-023-09837-w)
Supplement: Supplementary file 3 — Supplementary Material 3: Supplementary Tables S5-S6 [file 12864_2023_9837_MOESM3_ESM.xlsx]

## Sheet: Table S5
Supplementary Table S5. GO enrichment analysis for DETGs.
GO_ID	Description	Category	Count	pvalue	padj	Gene_ID
GO:0016055	Wnt signaling pathway	biological_process	6	0.000703799	0.0777866	110456287/110462024/110462039/110441941/110442897/110443365	LOC110456287/LOC110462024/LOC110462039/LOC110441941/LOC110442897/LOC110443365
GO:0198738	cell-cell signaling by wnt	biological_process	6	0.000703799	0.0777866	110456287/110462024/110462039/110441941/110442897/110443365	LOC110456287/LOC110462024/LOC110462039/LOC110441941/LOC110442897/LOC110443365
GO:1905114	cell surface receptor signaling pathway involved in cell-cell signaling	biological_process	6	0.000703799	0.0777866	110456287/110462024/110462039/110441941/110442897/110443365	LOC110456287/LOC110462024/LOC110462039/LOC110441941/LOC110442897/LOC110443365
GO:0006836	neurotransmitter transport	biological_process	17	0.000917836	0.0777866	110446594/110458248/110464344/110446973/110449896/110449933/110449938/110451906/110451917/110452591/110457170/110457393/110458817/110458922/110458874/110461781/110442485	LOC110446594/LOC110458248/LOC110464344/LOC110446973/LOC110449896/LOC110449933/LOC110449938/LOC110451906/LOC110451917/LOC110452591/LOC110457170/LOC110457393/LOC110458817/LOC110458922/LOC110458874/LOC110461781/LOC110442485
GO:0007275	multicellular organism development	biological_process	8	0.00250112	0.158438	110456287/110462024/110462039/110463298/110464949/110441941/110442897/110443365	LOC110456287/LOC110462024/LOC110462039/LOC110463298/LOC110464949/LOC110441941/LOC110442897/LOC110443365
GO:0007267	cell-cell signaling	biological_process	7	0.00280421	0.158438	110456287/110462024/110462039/110447656/110441941/110442897/110443365	LOC110456287/LOC110462024/LOC110462039/LOC110447656/LOC110441941/LOC110442897/LOC110443365
GO:0006030	chitin metabolic process	biological_process	14	0.00426031	0.180109	110455559/110452227/110453492/110453928/110454689/110456139/110456141/110456327/110457124/110457103/110457672/110460382/110440284/110444925	LOC110455559/LOC110452227/LOC110453492/LOC110453928/LOC110454689/LOC110456139/LOC110456141/LOC110456327/LOC110457124/LOC110457103/LOC110457672/LOC110460382/LOC110440284/LOC110444925
GO:1901071	glucosamine-containing compound metabolic process	biological_process	14	0.00426031	0.180109	110455559/110452227/110453492/110453928/110454689/110456139/110456141/110456327/110457124/110457103/110457672/110460382/110440284/110444925	LOC110455559/LOC110452227/LOC110453492/LOC110453928/LOC110454689/LOC110456139/LOC110456141/LOC110456327/LOC110457124/LOC110457103/LOC110457672/LOC110460382/LOC110440284/LOC110444925
GO:0006040	amino sugar metabolic process	biological_process	14	0.00478164	0.180109	110455559/110452227/110453492/110453928/110454689/110456139/110456141/110456327/110457124/110457103/110457672/110460382/110440284/110444925	LOC110455559/LOC110452227/LOC110453492/LOC110453928/LOC110454689/LOC110456139/LOC110456141/LOC110456327/LOC110457124/LOC110457103/LOC110457672/LOC110460382/LOC110440284/LOC110444925
GO:0007186	G-protein-coupled receptor signaling pathway	biological_process	53	0.00581243	0.182276	110449022/110466221/110445425/110445721/110445659/110445762/110447562/110447745/110448652/110449453/110450382/110451650/110451741/110452275/110452574/110453622/110454625/110454797/110454928/110456067/110456196/110456648/110457036/110457458/110458061/110458928/110459398/110459794/110459959/110460662/110460697/110461580/110461985/110462760/110463109/110463153/110463495/110464243/110464422/110465813…	LOC110449022/LOC110466221/LOC110445425/LOC110445721/LOC110445659/LOC110445762/LOC110447562/LOC110447745/LOC110448652/LOC110449453/LOC110450382/LOC110451650/LOC110451741/LOC110452275/LOC110452574/LOC110453622/LOC110454625/LOC110454797/LOC110454928/LOC110456067/LOC110456196/LOC110456648/LOC110457036/LOC110457458/LOC110458061/LOC110458928/LOC110459398/LOC110459794/LOC110459959/LOC110460662/LOC110460…
GO:0006470	protein dephosphorylation	biological_process	17	0.00591455	0.182276	110451181/110458321/110442885/110448272/110448268/110448271/110448699/110452547/110454158/110455878/110455877/110456813/110457562/110460416/110460865/110461545/110461952	LOC110451181/LOC110458321/LOC110442885/LOC110448272/LOC110448268/LOC110448271/LOC110448699/LOC110452547/LOC110454158/LOC110455878/LOC110455877/LOC110456813/LOC110457562/LOC110460416/LOC110460865/LOC110461545/LOC110461952
GO:0048856	anatomical structure development	biological_process	8	0.00671611	0.185436	110456287/110462024/110462039/110463298/110464949/110441941/110442897/110443365	LOC110456287/LOC110462024/LOC110462039/LOC110463298/LOC110464949/LOC110441941/LOC110442897/LOC110443365
GO:0016311	dephosphorylation	biological_process	17	0.0071111	0.185436	110451181/110458321/110442885/110448272/110448268/110448271/110448699/110452547/110454158/110455878/110455877/110456813/110457562/110460416/110460865/110461545/110461952	LOC110451181/LOC110458321/LOC110442885/LOC110448272/LOC110448268/LOC110448271/LOC110448699/LOC110452547/LOC110454158/LOC110455878/LOC110455877/LOC110456813/LOC110457562/LOC110460416/LOC110460865/LOC110461545/LOC110461952
GO:0032501	multicellular organismal process	biological_process	9	0.00852804	0.206501	110456287/110462024/110462039/110454928/110463298/110464949/110441941/110442897/110443365	LOC110456287/LOC110462024/LOC110462039/LOC110454928/LOC110463298/LOC110464949/LOC110441941/LOC110442897/LOC110443365
GO:0006022	aminoglycan metabolic process	biological_process	15	0.00926035	0.209284	110455306/110455559/110452227/110453492/110453928/110454689/110456139/110456141/110456327/110457124/110457103/110457672/110460382/110440284/110444925	LOC110455306/LOC110455559/LOC110452227/LOC110453492/LOC110453928/LOC110454689/LOC110456139/LOC110456141/LOC110456327/LOC110457124/LOC110457103/LOC110457672/LOC110460382/LOC110440284/LOC110444925
GO:0032502	developmental process	biological_process	8	0.0110364	0.233834	110456287/110462024/110462039/110463298/110464949/110441941/110442897/110443365	LOC110456287/LOC110462024/LOC110462039/LOC110463298/LOC110464949/LOC110441941/LOC110442897/LOC110443365
GO:0017144	drug metabolic process	biological_process	17	0.0235244	0.469104	110455559/110445226/110449778/110452227/110453492/110453928/110454689/110456139/110456141/110456327/110457124/110457103/110457672/110460382/110440284/110441274/110444925	LOC110455559/LOC110445226/LOC110449778/LOC110452227/LOC110453492/LOC110453928/LOC110454689/LOC110456139/LOC110456141/LOC110456327/LOC110457124/LOC110457103/LOC110457672/LOC110460382/LOC110440284/LOC110441274/LOC110444925
GO:0006979	response to oxidative stress	biological_process	7	0.0259556	0.488831	110466141/110445731/110449805/110453862/110454349/110456222/110464309	LOC110466141/LOC110445731/LOC110449805/LOC110453862/LOC110454349/LOC110456222/LOC110464309
GO:0007166	cell surface receptor signaling pathway	biological_process	8	0.0285793	0.509915	110456287/110462024/110462039/110449828/110464949/110441941/110442897/110443365	LOC110456287/LOC110462024/LOC110462039/LOC110449828/LOC110464949/LOC110441941/LOC110442897/LOC110443365
GO:0015698	inorganic anion transport	biological_process	5	0.0330922	0.533602	110452125/110460445/110461488/110461449/110466751	LOC110452125/LOC110460445/LOC110461488/LOC110461449/LOC110466751
GO:0071103	DNA conformation change	biological_process	6	0.0344372	0.533602	110447037/110445679/110451790/110467035/110443363/110443634	LOC110447037/LOC110445679/LOC110451790/LOC110467035/LOC110443363/LOC110443634
GO:0009308	amine metabolic process	biological_process	4	0.034629	0.533602	110448235/110456366/110463954/110467306	LOC110448235/LOC110456366/LOC110463954/LOC110467306
GO:0007155	cell adhesion	biological_process	14	0.0439235	0.555759	110446986/110448378/110454095/110455998/110460236/110461106/110462255/110462664/110463298/110464254/110440341/110440342/110440345/110442604	LOC110446986/LOC110448378/LOC110454095/LOC110455998/LOC110460236/LOC110461106/LOC110462255/LOC110462664/LOC110463298/LOC110464254/LOC110440341/LOC110440342/LOC110440345/LOC110442604
GO:0006334	nucleosome assembly	biological_process	5	0.0457959	0.555759	110445679/110451790/110467035/110443363/110443634	LOC110445679/LOC110451790/LOC110467035/LOC110443363/LOC110443634
GO:0031497	chromatin assembly	biological_process	5	0.0457959	0.555759	110445679/110451790/110467035/110443363/110443634	LOC110445679/LOC110451790/LOC110467035/LOC110443363/LOC110443634
GO:0034728	nucleosome organization	biological_process	5	0.0457959	0.555759	110445679/110451790/110467035/110443363/110443634	LOC110445679/LOC110451790/LOC110467035/LOC110443363/LOC110443634
GO:0022610	biological adhesion	biological_process	14	0.0469777	0.555759	110446986/110448378/110454095/110455998/110460236/110461106/110462255/110462664/110463298/110464254/110440341/110440342/110440345/110442604	LOC110446986/LOC110448378/LOC110454095/LOC110455998/LOC110460236/LOC110461106/LOC110462255/LOC110462664/LOC110463298/LOC110464254/LOC110440341/LOC110440342/LOC110440345/LOC110442604
GO:0007156	homophilic cell adhesion via plasma membrane adhesion molecules	biological_process	8	0.0491822	0.555759	110448378/110454095/110462255/110462664/110440341/110440342/110440345/110442604	LOC110448378/LOC110454095/LOC110462255/LOC110462664/LOC110440341/LOC110440342/LOC110440345/LOC110442604
GO:0098609	cell-cell adhesion	biological_process	8	0.0491822	0.555759	110448378/110454095/110462255/110462664/110440341/110440342/110440345/110442604	LOC110448378/LOC110454095/LOC110462255/LOC110462664/LOC110440341/LOC110440342/LOC110440345/LOC110442604
GO:0098742	cell-cell adhesion via plasma-membrane adhesion molecules	biological_process	8	0.0491822	0.555759	110448378/110454095/110462255/110462664/110440341/110440342/110440345/110442604	LOC110448378/LOC110454095/LOC110462255/LOC110462664/LOC110440341/LOC110440342/LOC110440345/LOC110442604
GO:0005576	extracellular region	cellular_component	37	5.26134e-06	0.000289374	110455559/110456287/110457737/110458258/110462024/110462039/110446986/110450288/110451610/110452227/110452647/110453492/110453928/110454689/110455596/110455998/110456139/110456141/110456164/110456327/110457124/110457103/110457672/110458588/110459519/110460382/110460975/110461106/110462871/110464254/110467112/110440284/110441941/110442897/110443014/110443365/110444925	LOC110455559/LOC110456287/LOC110457737/LOC110458258/LOC110462024/LOC110462039/LOC110446986/LOC110450288/LOC110451610/LOC110452227/LOC110452647/LOC110453492/LOC110453928/LOC110454689/LOC110455596/LOC110455998/LOC110456139/LOC110456141/LOC110456164/LOC110456327/LOC110457124/LOC110457103/LOC110457672/LOC110458588/LOC110459519/LOC110460382/LOC110460975/LOC110461106/LOC110462871/LOC110464254/LOC110467…
GO:0019028	viral capsid	cellular_component	7	0.00405526	0.0886588	110445403/110445604/110456506/110463924/110464755/110465894/110466546	LOC110445403/LOC110445604/LOC110456506/LOC110463924/LOC110464755/LOC110465894/LOC110466546
GO:0019012	virion	cellular_component	7	0.00644791	0.0886588	110445403/110445604/110456506/110463924/110464755/110465894/110466546	LOC110445403/LOC110445604/LOC110456506/LOC110463924/LOC110464755/LOC110465894/LOC110466546
GO:0044423	virion part	cellular_component	7	0.00644791	0.0886588	110445403/110445604/110456506/110463924/110464755/110465894/110466546	LOC110445403/LOC110445604/LOC110456506/LOC110463924/LOC110464755/LOC110465894/LOC110466546
GO:0000785	chromatin	cellular_component	5	0.0295161	0.244682	110445679/110451790/110467035/110443363/110443634	LOC110445679/LOC110451790/LOC110467035/LOC110443363/LOC110443634
GO:0000786	nucleosome	cellular_component	5	0.0295161	0.244682	110445679/110451790/110467035/110443363/110443634	LOC110445679/LOC110451790/LOC110467035/LOC110443363/LOC110443634
GO:0032993	protein-DNA complex	cellular_component	5	0.0355901	0.244682	110445679/110451790/110467035/110443363/110443634	LOC110445679/LOC110451790/LOC110467035/LOC110443363/LOC110443634
GO:0044815	DNA packaging complex	cellular_component	5	0.0355901	0.244682	110445679/110451790/110467035/110443363/110443634	LOC110445679/LOC110451790/LOC110467035/LOC110443363/LOC110443634
GO:0044421	extracellular region part	cellular_component	7	0.045869	0.280311	110458258/110452647/110455596/110459519/110462871/110467112/110443014	LOC110458258/LOC110452647/LOC110455596/LOC110459519/LOC110462871/LOC110467112/LOC110443014
GO:0016791	phosphatase activity	molecular_function	25	4.13641e-05	0.00822861	110451181/110458321/110442885/110445658/110448272/110448268/110448271/110448699/110452547/110454158/110455878/110455877/110456813/110457562/110460073/110460394/110460416/110460865/110461399/110461545/110461952/110464576/110465549/110441363/110443244	LOC110451181/LOC110458321/LOC110442885/LOC110445658/LOC110448272/LOC110448268/LOC110448271/LOC110448699/LOC110452547/LOC110454158/LOC110455878/LOC110455877/LOC110456813/LOC110457562/LOC110460073/LOC110460394/LOC110460416/LOC110460865/LOC110461399/LOC110461545/LOC110461952/LOC110464576/LOC110465549/LOC110441363/LOC110443244
GO:0042578	phosphoric ester hydrolase activity	molecular_function	28	9.57847e-05	0.00822861	110451181/110458321/110442885/110445658/110448272/110448268/110448271/110448699/110452547/110454158/110455878/110455877/110456813/110457562/110460073/110460394/110460416/110460865/110461399/110461545/110461952/110463904/110464576/110465327/110465549/110441363/110441989/110443244	LOC110451181/LOC110458321/LOC110442885/LOC110445658/LOC110448272/LOC110448268/LOC110448271/LOC110448699/LOC110452547/LOC110454158/LOC110455878/LOC110455877/LOC110456813/LOC110457562/LOC110460073/LOC110460394/LOC110460416/LOC110460865/LOC110461399/LOC110461545/LOC110461952/LOC110463904/LOC110464576/LOC110465327/LOC110465549/LOC110441363/LOC110441989/LOC110443244
GO:0022804	active transmembrane transporter activity	molecular_function	29	0.000104601	0.00822861	110446594/110458248/110458948/110464344/110446259/110446363/110446364/110446598/110446973/110447473/110449896/110449933/110449938/110451906/110451917/110452125/110452591/110457393/110457879/110458817/110458922/110458874/110461776/110461775/110461781/110464705/110464809/110442485/110444485	LOC110446594/LOC110458248/LOC110458948/LOC110464344/LOC110446259/LOC110446363/LOC110446364/LOC110446598/LOC110446973/LOC110447473/LOC110449896/LOC110449933/LOC110449938/LOC110451906/LOC110451917/LOC110452125/LOC110452591/LOC110457393/LOC110457879/LOC110458817/LOC110458922/LOC110458874/LOC110461776/LOC110461775/LOC110461781/LOC110464705/LOC110464809/LOC110442485/LOC110444485
GO:0004725	protein tyrosine phosphatase activity	molecular_function	16	0.000253992	0.0149855	110451181/110458321/110442885/110448272/110448268/110448271/110448699/110452547/110454158/110455878/110455877/110456813/110457562/110460416/110460865/110461545	LOC110451181/LOC110458321/LOC110442885/LOC110448272/LOC110448268/LOC110448271/LOC110448699/LOC110452547/LOC110454158/LOC110455878/LOC110455877/LOC110456813/LOC110457562/LOC110460416/LOC110460865/LOC110461545
GO:0005102	signaling receptor binding	molecular_function	15	0.000802561	0.0311338	110456287/110462024/110462039/110441279/110449701/110451610/110454928/110457996/110459574/110463298/110464153/110441554/110441941/110442897/110443365	LOC110456287/LOC110462024/LOC110462039/LOC110441279/LOC110449701/LOC110451610/LOC110454928/LOC110457996/LOC110459574/LOC110463298/LOC110464153/LOC110441554/LOC110441941/LOC110442897/LOC110443365
GO:0005326	neurotransmitter transporter activity	molecular_function	16	0.000980224	0.0311338	110446594/110458248/110464344/110446973/110449896/110449933/110449938/110451906/110451917/110452591/110457393/110458817/110458922/110458874/110461781/110442485	LOC110446594/LOC110458248/LOC110464344/LOC110446973/LOC110449896/LOC110449933/LOC110449938/LOC110451906/LOC110451917/LOC110452591/LOC110457393/LOC110458817/LOC110458922/LOC110458874/LOC110461781/LOC110442485
GO:0005328	neurotransmitter:sodium symporter activity	molecular_function	16	0.000980224	0.0311338	110446594/110458248/110464344/110446973/110449896/110449933/110449938/110451906/110451917/110452591/110457393/110458817/110458922/110458874/110461781/110442485	LOC110446594/LOC110458248/LOC110464344/LOC110446973/LOC110449896/LOC110449933/LOC110449938/LOC110451906/LOC110451917/LOC110452591/LOC110457393/LOC110458817/LOC110458922/LOC110458874/LOC110461781/LOC110442485
GO:0046906	tetrapyrrole binding	molecular_function	29	0.00105538	0.0311338	110466141/110445346/110455480/110456763/110445186/110445731/110447405/110449171/110449191/110449903/110449904/110450517/110453862/110455330/110455507/110456222/110458452/110458778/110459241/110459825/110459863/110459864/110460873/110462790/110464285/110464309/110442018/110443518/110443569	LOC110466141/LOC110445346/LOC110455480/LOC110456763/LOC110445186/LOC110445731/LOC110447405/LOC110449171/LOC110449191/LOC110449903/LOC110449904/LOC110450517/LOC110453862/LOC110455330/LOC110455507/LOC110456222/LOC110458452/LOC110458778/LOC110459241/LOC110459825/LOC110459863/LOC110459864/LOC110460873/LOC110462790/LOC110464285/LOC110464309/LOC110442018/LOC110443518/LOC110443569
GO:0004930	G-protein-coupled receptor activity	molecular_function	50	0.00143531	0.0376369	110449022/110466221/110445425/110445721/110445659/110445762/110447562/110447745/110448652/110449453/110450382/110451650/110451741/110452275/110452574/110453622/110454625/110454797/110456067/110456196/110456648/110457036/110457458/110458061/110458928/110459398/110459794/110459959/110460662/110460697/110461580/110461985/110462760/110463109/110463153/110463495/110464243/110464422/110465813/110466468…	LOC110449022/LOC110466221/LOC110445425/LOC110445721/LOC110445659/LOC110445762/LOC110447562/LOC110447745/LOC110448652/LOC110449453/LOC110450382/LOC110451650/LOC110451741/LOC110452275/LOC110452574/LOC110453622/LOC110454625/LOC110454797/LOC110456067/LOC110456196/LOC110456648/LOC110457036/LOC110457458/LOC110458061/LOC110458928/LOC110459398/LOC110459794/LOC110459959/LOC110460662/LOC110460697/LOC110461…
GO:0008061	chitin binding	molecular_function	14	0.0020831	0.0491612	110455559/110452227/110453492/110453928/110454689/110456139/110456141/110456327/110457124/110457103/110457672/110460382/110440284/110444925	LOC110455559/LOC110452227/LOC110453492/LOC110453928/LOC110454689/LOC110456139/LOC110456141/LOC110456327/LOC110457124/LOC110457103/LOC110457672/LOC110460382/LOC110440284/LOC110444925
GO:0004721	phosphoprotein phosphatase activity	molecular_function	17	0.00242364	0.051998	110451181/110458321/110442885/110448272/110448268/110448271/110448699/110452547/110454158/110455878/110455877/110456813/110457562/110460416/110460865/110461545/110461952	LOC110451181/LOC110458321/LOC110442885/LOC110448272/LOC110448268/LOC110448271/LOC110448699/LOC110452547/LOC110454158/LOC110455878/LOC110455877/LOC110456813/LOC110457562/LOC110460416/LOC110460865/LOC110461545/LOC110461952
GO:0005044	scavenger receptor activity	molecular_function	14	0.0033283	0.0582804	110451333/110457381/110461590/110441871/110449574/110452568/110456847/110456870/110457544/110460160/110460407/110460406/110462660/110467429	LOC110451333/LOC110457381/LOC110461590/LOC110441871/LOC110449574/LOC110452568/LOC110456847/LOC110456870/LOC110457544/LOC110460160/LOC110460407/LOC110460406/LOC110462660/LOC110467429
GO:0038024	cargo receptor activity	molecular_function	14	0.0033283	0.0582804	110451333/110457381/110461590/110441871/110449574/110452568/110456847/110456870/110457544/110460160/110460407/110460406/110462660/110467429	LOC110451333/LOC110457381/LOC110461590/LOC110441871/LOC110449574/LOC110452568/LOC110456847/LOC110456870/LOC110457544/LOC110460160/LOC110460407/LOC110460406/LOC110462660/LOC110467429
GO:0015370	solute:sodium symporter activity	molecular_function	17	0.00393122	0.0582804	110446594/110458248/110464344/110446973/110449896/110449933/110449938/110451906/110451917/110452591/110457393/110457879/110458817/110458922/110458874/110461781/110442485	LOC110446594/LOC110458248/LOC110464344/LOC110446973/LOC110449896/LOC110449933/LOC110449938/LOC110451906/LOC110451917/LOC110452591/LOC110457393/LOC110457879/LOC110458817/LOC110458922/LOC110458874/LOC110461781/LOC110442485
GO:0015291	secondary active transmembrane transporter activity	molecular_function	19	0.00428556	0.0582804	110446594/110458248/110464344/110446973/110447473/110449896/110449933/110449938/110451906/110451917/110452125/110452591/110457393/110457879/110458817/110458922/110458874/110461781/110442485	LOC110446594/LOC110458248/LOC110464344/LOC110446973/LOC110447473/LOC110449896/LOC110449933/LOC110449938/LOC110451906/LOC110451917/LOC110452125/LOC110452591/LOC110457393/LOC110457879/LOC110458817/LOC110458922/LOC110458874/LOC110461781/LOC110442485
GO:0020037	heme binding	molecular_function	26	0.00498222	0.0582804	110466141/110445346/110455480/110456763/110445731/110449171/110449191/110449903/110449904/110450517/110453862/110455330/110455507/110456222/110458452/110458778/110459241/110459825/110459863/110459864/110460873/110462790/110464285/110464309/110442018/110443518	LOC110466141/LOC110445346/LOC110455480/LOC110456763/LOC110445731/LOC110449171/LOC110449191/LOC110449903/LOC110449904/LOC110450517/LOC110453862/LOC110455330/LOC110455507/LOC110456222/LOC110458452/LOC110458778/LOC110459241/LOC110459825/LOC110459863/LOC110459864/LOC110460873/LOC110462790/LOC110464285/LOC110464309/LOC110442018/LOC110443518
GO:0015399	primary active transmembrane transporter activity	molecular_function	10	0.00502552	0.0582804	110458948/110446259/110446363/110446364/110446598/110461776/110461775/110464705/110464809/110444485	LOC110458948/LOC110446259/LOC110446363/LOC110446364/LOC110446598/LOC110461776/LOC110461775/LOC110464705/LOC110464809/LOC110444485
GO:0015405	P-P-bond-hydrolysis-driven transmembrane transporter activity	molecular_function	10	0.00502552	0.0582804	110458948/110446259/110446363/110446364/110446598/110461776/110461775/110464705/110464809/110444485	LOC110458948/LOC110446259/LOC110446363/LOC110446364/LOC110446598/LOC110461776/LOC110461775/LOC110464705/LOC110464809/LOC110444485
GO:0042626	ATPase activity, coupled to transmembrane movement of substances	molecular_function	10	0.00502552	0.0582804	110458948/110446259/110446363/110446364/110446598/110461776/110461775/110464705/110464809/110444485	LOC110458948/LOC110446259/LOC110446363/LOC110446364/LOC110446598/LOC110461776/LOC110461775/LOC110464705/LOC110464809/LOC110444485
GO:0043492	ATPase activity, coupled to movement of substances	molecular_function	10	0.00502552	0.0582804	110458948/110446259/110446363/110446364/110446598/110461776/110461775/110464705/110464809/110444485	LOC110458948/LOC110446259/LOC110446363/LOC110446364/LOC110446598/LOC110461776/LOC110461775/LOC110464705/LOC110464809/LOC110444485
GO:0015293	symporter activity	molecular_function	17	0.005631	0.0582804	110446594/110458248/110464344/110446973/110449896/110449933/110449938/110451906/110451917/110452591/110457393/110457879/110458817/110458922/110458874/110461781/110442485	LOC110446594/LOC110458248/LOC110464344/LOC110446973/LOC110449896/LOC110449933/LOC110449938/LOC110451906/LOC110451917/LOC110452591/LOC110457393/LOC110457879/LOC110458817/LOC110458922/LOC110458874/LOC110461781/LOC110442485
GO:0015294	solute:cation symporter activity	molecular_function	17	0.005631	0.0582804	110446594/110458248/110464344/110446973/110449896/110449933/110449938/110451906/110451917/110452591/110457393/110457879/110458817/110458922/110458874/110461781/110442485	LOC110446594/LOC110458248/LOC110464344/LOC110446973/LOC110449896/LOC110449933/LOC110449938/LOC110451906/LOC110451917/LOC110452591/LOC110457393/LOC110457879/LOC110458817/LOC110458922/LOC110458874/LOC110461781/LOC110442485
GO:0005509	calcium ion binding	molecular_function	39	0.00567987	0.0582804	110447918/110447875/110447948/110447956/110452953/110454380/110466352/110442608/110445266/110445731/110446986/110447246/110448378/110448859/110451673/110452867/110453211/110454095/110455998/110456222/110456492/110461106/110462255/110462664/110462848/110463734/110464254/110465997/110466176/110466954/110467113/110467485/110440341/110440342/110440345/110441712/110442555/110442604/110443533	LOC110447918/LOC110447875/LOC110447948/LOC110447956/LOC110452953/LOC110454380/LOC110466352/LOC110442608/LOC110445266/LOC110445731/LOC110446986/LOC110447246/LOC110448378/LOC110448859/LOC110451673/LOC110452867/LOC110453211/LOC110454095/LOC110455998/LOC110456222/LOC110456492/LOC110461106/LOC110462255/LOC110462664/LOC110462848/LOC110463734/LOC110464254/LOC110465997/LOC110466176/LOC110466954/LOC110467…
GO:0015081	sodium ion transmembrane transporter activity	molecular_function	20	0.00749865	0.0737367	110446594/110458248/110464344/110446893/110446973/110449896/110449933/110449938/110451906/110451917/110452591/110453649/110457393/110457879/110458817/110458922/110458874/110461781/110442485/110443677	LOC110446594/LOC110458248/LOC110464344/LOC110446893/LOC110446973/LOC110449896/LOC110449933/LOC110449938/LOC110451906/LOC110451917/LOC110452591/LOC110453649/LOC110457393/LOC110457879/LOC110458817/LOC110458922/LOC110458874/LOC110461781/LOC110442485/LOC110443677
GO:0016705	oxidoreductase activity, acting on paired donors, with incorporation or reduction of molecular oxygen	molecular_function	25	0.00949347	0.089124	110445346/110455480/110456763/110446990/110449171/110449191/110449903/110449904/110450517/110452901/110454856/110455330/110455507/110458452/110458778/110459241/110459863/110459864/110460873/110462790/110464158/110464285/110441181/110442018/110443518	LOC110445346/LOC110455480/LOC110456763/LOC110446990/LOC110449171/LOC110449191/LOC110449903/LOC110449904/LOC110450517/LOC110452901/LOC110454856/LOC110455330/LOC110455507/LOC110458452/LOC110458778/LOC110459241/LOC110459863/LOC110459864/LOC110460873/LOC110462790/LOC110464158/LOC110464285/LOC110441181/LOC110442018/LOC110443518
GO:0005506	iron ion binding	molecular_function	21	0.00981874	0.089124	110445346/110455480/110456763/110449171/110449191/110449903/110449904/110450517/110455330/110455507/110456269/110458452/110458778/110459241/110459863/110459864/110460873/110462790/110464285/110442018/110443518	LOC110445346/LOC110455480/LOC110456763/LOC110449171/LOC110449191/LOC110449903/LOC110449904/LOC110450517/LOC110455330/LOC110455507/LOC110456269/LOC110458452/LOC110458778/LOC110459241/LOC110459863/LOC110459864/LOC110460873/LOC110462790/LOC110464285/LOC110442018/LOC110443518
GO:0042623	ATPase activity, coupled	molecular_function	11	0.0135037	0.118032	110447037/110458948/110446259/110446363/110446364/110446598/110461776/110461775/110464705/110464809/110444485	LOC110447037/LOC110458948/LOC110446259/LOC110446363/LOC110446364/LOC110446598/LOC110461776/LOC110461775/LOC110464705/LOC110464809/LOC110444485
GO:0008237	metallopeptidase activity	molecular_function	19	0.0183696	0.15483	110447440/110448542/110448708/110448771/110450250/110450489/110452647/110452867/110455319/110455596/110457181/110457194/110457325/110457566/110459519/110462871/110465837/110441673/110442422	LOC110447440/LOC110448542/LOC110448708/LOC110448771/LOC110450250/LOC110450489/LOC110452647/LOC110452867/LOC110455319/LOC110455596/LOC110457181/LOC110457194/LOC110457325/LOC110457566/LOC110459519/LOC110462871/LOC110465837/LOC110441673/LOC110442422
GO:0046873	metal ion transmembrane transporter activity	molecular_function	24	0.0214531	0.174584	110446594/110458248/110464344/110446893/110446973/110449896/110449933/110449938/110451906/110451917/110451920/110452591/110453649/110457393/110457879/110458817/110458922/110458874/110461781/110463753/110463828/110442472/110442485/110443677	LOC110446594/LOC110458248/LOC110464344/LOC110446893/LOC110446973/LOC110449896/LOC110449933/LOC110449938/LOC110451906/LOC110451917/LOC110451920/LOC110452591/LOC110453649/LOC110457393/LOC110457879/LOC110458817/LOC110458922/LOC110458874/LOC110461781/LOC110463753/LOC110463828/LOC110442472/LOC110442485/LOC110443677
GO:0048037	cofactor binding	molecular_function	45	0.0251182	0.196656	110466141/110445346/110450166/110455480/110456763/110445186/110445731/110446252/110447405/110449171/110449191/110449903/110449904/110450249/110450374/110450517/110453862/110454220/110454856/110455330/110455507/110456222/110456297/110456366/110456485/110458452/110458778/110458822/110459241/110459825/110459863/110459864/110460089/110460873/110461188/110462790/110463954/110464285/110464309/110467306…	LOC110466141/LOC110445346/LOC110450166/LOC110455480/LOC110456763/LOC110445186/LOC110445731/LOC110446252/LOC110447405/LOC110449171/LOC110449191/LOC110449903/LOC110449904/LOC110450249/LOC110450374/LOC110450517/LOC110453862/LOC110454220/LOC110454856/LOC110455330/LOC110455507/LOC110456222/LOC110456297/LOC110456366/LOC110456485/LOC110458452/LOC110458778/LOC110458822/LOC110459241/LOC110459825/LOC110459…
GO:0016788	hydrolase activity, acting on ester bonds	molecular_function	37	0.0258319	0.196656	110451181/110458321/110442885/110445658/110448272/110448268/110448271/110448699/110450534/110451342/110452547/110452854/110453408/110454158/110455878/110455877/110456813/110457562/110459549/110460073/110460394/110460416/110460865/110461399/110461467/110461545/110461818/110461952/110463904/110464576/110465327/110465549/110467493/110441363/110441989/110443244/110444193	LOC110451181/LOC110458321/LOC110442885/LOC110445658/LOC110448272/LOC110448268/LOC110448271/LOC110448699/LOC110450534/LOC110451342/LOC110452547/LOC110452854/LOC110453408/LOC110454158/LOC110455878/LOC110455877/LOC110456813/LOC110457562/LOC110459549/LOC110460073/LOC110460394/LOC110460416/LOC110460865/LOC110461399/LOC110461467/LOC110461545/LOC110461818/LOC110461952/LOC110463904/LOC110464576/LOC110465…
GO:0016641	oxidoreductase activity, acting on the CH-NH2 group of donors, oxygen as acellular_componenteptor	molecular_function	3	0.0428745	0.3162	110456366/110463954/110467306	LOC110456366/LOC110463954/LOC110467306
GO:0015103	inorganic anion transmembrane transporter activity	molecular_function	4	0.0476958	0.333419	110460445/110461488/110461449/110466751	LOC110460445/LOC110461488/LOC110461449/LOC110466751
GO:0004222	metalloendopeptidase activity	molecular_function	14	0.0480349	0.333419	110447440/110448771/110450489/110452647/110452867/110455319/110455596/110457325/110457566/110459519/110462871/110465837/110441673/110442422	LOC110447440/LOC110448771/LOC110450489/LOC110452647/LOC110452867/LOC110455319/LOC110455596/LOC110457325/LOC110457566/LOC110459519/LOC110462871/LOC110465837/LOC110441673/LOC110442422

## Sheet: Table S6
Supplementary Table S6. KEGG enrichment analysis for DETGs.
KEGG_ID	Description	Count	pvalue	padj	Gene_ID
ko05217	Basal cell carcinoma	12	0.000137784	0.0204723	110441941/110452492/110462039/110462024/110449828/110464711/110456287/110444718/110452516/110442897/110443365/110452553
ko05222	Small cell lung cancer	22	0.00015958	0.0204723	110459779/110451527/110447376/110465804/110461481/110455157/110465395/110447383/110456920/110449714/110466002/110455690/110463298/110466008/110465994/110452492/110465992/110460217/110465993/110442335/110452553/110452516
ko05225	Hepatocellular carcinoma	21	0.000192529	0.0204723	110452508/110441941/110450599/110462039/110462024/110449828/110460129/110464711/110452553/110443663/110458413/110449714/110456287/110465804/110453625/110459779/110444718/110452516/110442897/110443365/110452492
ko05200	Pathways in cancer	53	0.000411343	0.0328046	110441941/110462024/110449828/110460129/110464711/110455004/110456287/110441146/110459779/110446412/110452312/110447948/110451527/110447376/110442555/110458968/110467369/110443654/110465804/110452553/110450599/110461481/110455157/110442897/110465395/110462039/110447383/110456920/110458413/110449714/110466002/110453625/110467113/110455690/110465124/110444718/110463298/110466008/110465994/110452492…
ko05165	Human papillomavirus infection	36	0.001035	0.0503306	110441941/110462024/110449828/110464711/110456287/110463641/110441146/110456355/110459779/110450599/110457210/110463298/110467369/110443654/110457061/110456584/110455157/110442897/110459760/110462039/110455393/110451439/110466002/110455690/110444718/110443955/110466008/110465994/110465992/110460217/110465993/110449589/110464949/110442331/110455998/110443365
ko04512	ECM-receptor interaction	16	0.00113744	0.0503306	110454823/110459760/110460217/110456584/110455393/110463641/110449589/110463298/110456355/110451439/110457061/110455998/110455690/110453211/110455157/110443955
ko05226	Gastric cancer	16	0.00126084	0.0503306	110441941/110450599/110462039/110462024/110449828/110464711/110461776/110456287/110465804/110452553/110459779/110444718/110452516/110442897/110443365/110452492
ko04934	Cushing syndrome	17	0.00126221	0.0503306	110441941/110450599/110462039/110462024/110449828/110455330/110464711/110458061/110456287/110465804/110458788/110465124/110465611/110444718/110442897/110443365/110448350
ko00480	Glutathione metabolism	14	0.00253608	0.0868829	110448708/110455047/110466268/110466278/110466284/110454349/110446730/110454415/110449183/110453625/110460129/XLOC_024895/110460402/110452741
ko04916	Melanogenesis	18	0.0027236	0.0868829	110447948/110441941/110458968/110449828/110462039/110463699/110462024/110447956/110467113/110464711/110463628/110442555/110456287/110443533/110447918/110465124/110442897/110443365
ko05224	Breast cancer	19	0.00301347	0.0873907	110441146/110441941/110450599/110452492/110462024/110449828/110462039/110464711/110455004/110464949/110456287/110442331/110452553/110459779/110444718/110452516/110442897/110443365/110465804
ko04620	Toll-like receptor signaling pathway	11	0.00403181	0.107179	110465994/110451662/110465992/110465993/110459779/110467369/110466002/110451356/110461481/110461679/110466008
ko04668	TNF signaling pathway	15	0.00478064	0.116166	110465994/110452312/110461481/110465992/110459519/110465993/110459779/110456920/110467369/110442335/110466002/110466008/110462871/110465611/110465395
ko04550	Signaling pathways regulating pluripotency of stem cells	13	0.00509819	0.116166	110461412/110441941/110462039/110462024/110449828/110464711/110454170/110456287/110458043/110459779/110444718/110442897/110443365
ko04970	Salivary secretion	21	0.00762773	0.162216	110451333/110460160/110447948/110441871/110456870/110451407/110449574/110447956/110467113/110460917/110458968/110460408/110442555/110461590/110443533/110447918/110465124/110456847/110457381/110460407/110462660
ko04977	Vitamin digestion and absorption	11	0.0124751	0.238042	110458948/110461409/110440964/110447405/110457823/110462440/110443665/110452772/110445186/110443569/110447476
ko05218	Melanoma	6	0.0131605	0.238042	110450599/110459779/110452553/110465804/110452516/110452492
ko04064	NF-kappa B signaling pathway	12	0.0140822	0.238042	110465994/110451662/110461481/110465992/110465993/110456920/110442335/110449714/110466002/110466008/110461679/110465395
ko04614	Renin-angiotensin system	5	0.0141781	0.238042	110448708/110457194/XLOC_024895/110457181/110446730
ko05169	Epstein-Barr virus infection	17	0.0161069	0.255591	110465994/110467369/110451662/110452492/110465992/110465993/110452516/110459779/110444425/110457210/110445475/110466002/110465804/110452553/110461481/110461679/110466008
ko05204	Chemical carcinogenesis	10	0.0170486	0.255591	110455047/110466268/110466278/110466284/110456763/110450517/110458778/110449544/110453625/110460129
ko04151	PI3K-Akt signaling pathway	20	0.0176269	0.255591	110440237/110459760/110450599/110460217/110456584/110455393/110463641/110449589/110463298/110456355/110451439/110457061/110455998/110455690/110449714/110465611/110455051/110455157/110443955/110459779
ko05212	Pancreatic cancer	8	0.0197396	0.268841	110450599/110459779/110455004/110449714/110452553/110465804/110452516/110452492
ko00232	Caffeine metabolism	4	0.0209983	0.268841	110450249/110456297/110445033/110461878
ko04115	p53 signaling pathway	8	0.0219018	0.268841	110454415/110452492/110467369/110449714/110452553/110441995/110452516/110449805
ko04510	Focal adhesion	25	0.0220938	0.268841	110456584/110459779/110444749/110463777/110463641/110456355/110450599/110443955/110452508/110451856/110457061/110455157/110465395/110459760/110455393/110456920/110451439/110455690/110463298/110460217/110446668/110449589/110442335/110443416/110455998
ko02020	Two-component system	6	0.0233134	0.268841	110460394/110464576/110442452/110445658/110460073/110461399
ko05161	Hepatitis B	13	0.0235973	0.268841	110465994/110451662/110465992/110465993/110459779/110457210/110467369/110466002/110465804/110465611/110461481/110461679/110466008
ko02010	ABC transporters	11	0.0261831	0.276298	110464809/110458948/110441501/110461776/110446363/110446259/110464705/110444485/110441160/110446598/110464226
ko00980	Metabolism of xenobiotics by cytochrome P450	8	0.0267172	0.276298	110455047/110466268/110466278/110466284/110450517/110449544/110453625/110460129
ko04974	Protein digestion and absorption	16	0.0268503	0.276298	110455009/110448911/110453409/110447246/110460217/110456584/110463641/110449589/110455690/110457061/110447513/110447473/110459760/110451439/110455157/110456355
ko04624	Toll and Imd signaling pathway	11	0.0281953	0.281071	110456222/110456425/110456920/110467369/110442335/110451662/110448963/110445731/110461481/110461679/110465395
ko04068	FoxO signaling pathway	11	0.030316	0.281243	110440237/110450599/110452516/110459779/110444425/110454546/110441554/110452553/110441995/110452686/110452492
ko05214	Glioma	13	0.0326229	0.281243	110447948/110450599/110447956/110458968/110442555/110452553/110465804/110467113/110447918/110443533/110452516/110459779/110452492
ko04928	Parathyroid hormone synthesis, secretion and action	9	0.0330249	0.281243	110450599/110459519/110463495/110461488/110466751/110465124/110465611/110462871/110461985
ko04080	Neuroactive ligand-receptor interaction	20	0.0333931	0.281243	110467108/110464243/110459959/110443393/110449022/110448767/110452275/110463495/110448652/110458061/110445659/110443654/110445721/110446628/110442606/110458928/110461985/110460662/110456196/110442602
ko05167	Kaposi sarcoma-associated herpesvirus infection	16	0.0334041	0.281243	110465994/110447948/110458968/110465992/110465993/110447956/110467369/110442555/110466002/110465804/110467113/110447918/110443533/110461481/110459779/110466008
ko04622	RIG-I-like receptor signaling pathway	7	0.0335023	0.281243	110465994/110465992/110465993/110467369/110466002/110461481/110466008
ko00730	Thiamine metabolism	5	0.0363779	0.297552	110464576/110460073/110445658/110460394/110461399
ko05220	Chronic myeloid leukemia	7	0.0407018	0.318552	110452492/110459779/110449714/110452553/110465804/110461481/110452516
ko00590	Arachidonic acid metabolism	12	0.0409424	0.318552	110458677/110466268/110466278/110466284/110454349/110455047/110451019/110451342/110460873/110449544/110443518/110448514
ko00061	Fatty acid biosynthesis	4	0.0430493	0.32697	110449900/110460206/110448576/110453408
ko05160	Hepatitis C	10	0.0440885	0.327075	110465994/110450599/110465992/110465993/110459779/110467369/110466002/110465804/110461481/110466008
ko05142	Chagas disease (American trypanosomiasis)	8	0.0454418	0.329453	110451662/110459779/110467369/110457194/110465124/110461481/110461679/110457181
